# Supplementary material for: Trends in Mortality Due to Malignant Neoplasms of Female Genital Organs in Poland in the Period 2000–2021—A Population-Based Study
Source: Cancers (Basel). 2024 Mar 3;16(5):1038. doi: 10.3390/cancers16051038 (PMC11154286; doi:10.3390/cancers16051038)
Supplement: Supplementary file 1 [file cancers-16-01038-s001.zip]

Archive with 2 entries (2 files):
- Suplement 1.pdf
- Suplement 2.pdf
